# Supplementary material for: The determinants and consequences of adult nursing staff turnover: a systematic review of systematic reviews
Source: BMC Health Serv Res. 2017 Dec 15;17:824. doi: 10.1186/s12913-017-2707-0 (PMC5732502; doi:10.1186/s12913-017-2707-0)
Supplement: Supplementary file 1 — Turnover in adult nursing: OVERVIEW: Search strategies for individual databases on determinants and consequences. (XLS 80 kb) [file 12913_2017_2707_MOESM1_ESM.xls]

## Sheet: Title
Turnover in adult nursing: OVERVIEW
Search strategies for individual databases on determinants and consequences

## Sheet: MEDLINE strategy_overview
#	Searches	Results
1	exp / Nursing staff	34054
2	exp Nursing Care/	58012
3	exp Nurses/	41985
4	(nurse or nurses or nursing).tw.	175720
5	1 or 2 or 3 or 4	229449
6	exp Personnel Turnover/	2969
7	(turnover or (leave adj5 (nurse or nurses or nursing)) or (leaving adj5 (nurse or nurses or nursing)) or (retention adj5 (nurse or nurses or nursing)) or (retain adj5 (nurse or nurses or nursing)) or (stay adj5 (nurse or nurses or nursing))).tw.	44114
8	6 or 7	45826
9	meta-analysis.pt,ti,ab,sh.	63056
10	(meta anal$ or metaanal$).ti,ab,sh.	76516
11	((methodol$ or systematic$ or quantitativ$) adj5 (review$ or overview$ or survey$)).ti,ab,sh.	66923
12	(medline or embase or index medicus).ti,ab.	57130
13	((pool$ or combined or combining) adj (data or trials or studies or results)).ti,ab.	10736
14	literature.ti,ab.	350875
15	9 or 10 or 11 or 12 or 13 or 14	457235
16	15 and review.pt,sh.	217379
17	5 and 9 and 16	170

## Sheet: Embase strategy_overview
	#	Searches	Results
	1	exp nursing staff/	36929
	2	exp nursing care/	11839
	3	exp nurse/	87498
	4	(nurse or nurses or nursing).tw.	231085
	5	1 or 2 or 3 or 4	272379
	6	Personnel Turnover.mp.	45
	7	*personnel management/ or exp health care personnel management/ or exp personnel shortage/	20505
	8	(turnover or (leave adj5 (nurse or nurses or nursing)) or (leaving adj5 (nurse or nurses or nursing)) or (retention adj5 (nurse or nurses or nursing)) or (retain adj5 (nurse or nurses or nursing)) or (stay adj5 (nurse or nurses or nursing))).tw.	57222
	9	6 or 7 or 8	76558
	10	Meta-Analysis as Topic/	16897
	11	meta analy$.tw.	85194
	12	metaanaly$.tw.	4450
	13	Meta-Analysis/	82084
	14	(systematic adj (review$1 or overview$1)).tw.	72907
	15	exp Review Literature as Topic/	24898
	16	cochrane.ab.	39933
	17	embase.ab.	38573
	18	(psychlit or psyclit).ab.	928
	19	(psychinfo or psycinfo).ab.	9431
	20	(cinahl or cinhal).ab.	12208
	21	science citation index.ab.	2155
	22	bids.ab.	382
	23	cancerlit.ab.	633
	24	10 or 11 or 12 or 13 or 14 or 15	194849
	25	16 or 17 or 18 or 19 or 20 or 21 or 22 or 23	63014
	26	reference list$.ab.	10823
	27	bibliograph$.ab.	12679
	28	hand-search$.ab.	4803
	29	relevant journals.ab.	845
	30	manual search$.ab.	2797
	31	26 or 27 or 28 or 29 or 30	28525
	32	selection criteria.ab.	18653
	33	data extraction.ab.	11715
	34	32 or 33	29221
	35	Review/	1542144
	36	34 and 35	15658
	37	Comment/	0
	38	Letter/	571247
	39	Editorial/	372571
	40	37 or 38 or 39	943650
	41	24 or 25 or 31 or 36	227740
	42	41 not 40	217589
	43	5 and 9 and 42	163

## Sheet: Cinhal strategy_overview 
#	Query	Results
S55	S6 AND S53 AND S54, Limiters - Language: English; Peer Reviewed	485
S54	S7 OR S8	11688
S53	S31 not S52	273921
S52	S51 not (S51 and S31)	3192709
S51	S32 OR S33 OR S34 OR S35 OR S36 OR S37 OR S38 OR S39 OR S40 OR S41 OR S42 OR S43 OR S44 OR S45 OR S46 OR S47 OR S48 OR S49 OR S50	3443605
S50	TX (rat* or mouse or mice or hamster* or animal* or dog* or cat* or rabbit* or bovine or sheep)	693284
S49	(MH "edit and review")	187
S48	(MH "animal studies)	61639
S47	(MH "case studies)	14924
S46	(MH "Prospective Studies+")	249479
S45	(MH "Case Control Studies+")	49102
S44	TX (case* N2 report*)	50992
S43	TX (chart* N2 review*)	7101
S42	TX (peer N2 review*)	3199648
S41	TX (patient* N2 chart*)	251
S40	TX (patient* N2 review*)	10182
S39	TX (record* N2 review*)	4587
S38	TX (case* N2 review*)	10604
S37	TX (retrospective* N2 review*)	13718
S36	(MH "peer review")	4297
S35	(MH "record review")	42425
S34	PT case study	260645
S33	PT letter	192992
S32	PT editorial	192278
S31	S9 OR S10 OR S11 OR S12 OR S13 OR S14 OR S15 OR S16 OR S17 OR S18 OR S19 OR S20 OR S21 OR S22 OR S23 OR S24 OR S25 OR S29 OR S30	273921
S30	S28 N10 S28	96132
S29	S26 and S28	4811
S28	AB (systematic* or methodologic* or quantitativ* or research* or literature* or studies or trial* or effective*)	556188
S27	AB (review* or overview*)	191941
S26	PT (review or systematic-review or practice-guidelines)	113687
S25	TX ((electronic* or bibliographic*) N2 (database* or data base*))	484
S24	(MH "Reference Databases")	2087
S23	TX ((hand or manual* or database* or computer*) N2 search*)	14864
S22	TX ((data N2 pool*) and studies)	153
S21	TX pooled analy*	2436
S20	TX (MEDLINE or medlars or embase or scisearch or psycinfo or psychinfo or psyclit or psychlit)	42312
S19	TX synthes* N3 (literature* or research* or studies or data)	5125
S18	TX cochrane*	22971
S17	(MH "Literature Searching+")	6943
S16	(MH "Literature Review")	3631
S15	TI (review* or overview*)	11837
S14	PT nursing interventions	1405
S13	TX metanal*	26
S12	TX (metaanaly* or meta-analy*)	30642
S11	PT systematic review	45963
S10	(MH "Systematic Review")	28459
S9	(MH "Meta Analysis")	20786
S8	(MH "Personnel Turnover")	311
S7	TX (turnover or (leave N5 (nurse or nurses or nursing)) or (leaving N5 (nurse or nurses or nursing)) or (retention N5 (nurse or nurses or nursing)) or (retain N5 (nurse or nurses or nursing)) or (stay N5 (nurse or nurses or nursing)))	11688
S6	S1 OR S2 OR S3 OR S4 OR S5	1195265
S5	TX (nurse or nurses or nursing)	1189682
S4	(MH "Adult Nurse Practitioners")	83
S3	(MH "Nurses+")	165053
S2	(MH "Nursing Care+")	242795
S1	(MM "Staff Nurses")	3598

## Sheet: ASSIA  strategy_overview
Set	Search	Results	Actions
S5	S4 and S3 AND S1	90°	Actions
S4	(literature review) OR ti((review OR meta-analysis)) OR ab(review) OR (SU.EXACT("Systematic reviews") OR SU.EXACT("Reviews"))	52501*	Actions
S3	(leave NEAR/5 (nurse OR nurses OR nursing)) OR (leaving NEAR/5 (nurse or nurses or nursing) OR retention NEAR/5 (nurse or nurses or nursing)) OR SU.EXACT.EXPLODE("Turnover")	1285°	Actions
S1	nurse OR (nurses OR nursing) OR SU.EXACT("Nursing") OR (SU.EXACT("Staff nurses") OR SU.EXACT("Nurses"))	66598*	Actions
	Databases:
	Applied Social Sciences Index and Abstracts (ASSIA)

## Sheet: HIMC strategy_overview 
#	Searches	Results
1	exp Nursing Staff/	34054
2	exp Nursing Care/	58012
3	exp Nurses/	41985
4	(nurse or nurses or nursing).tw.	175720
5	1 or 2 or 3 or 4	229449
6	exp Personnel Turnover/	2969
7	(turnover or (leave NEAR/5 (nurse or nurses or nursing)) or (leaving NEAR/5 (nurse or nurses or nursing)) or (retention NEAR/5 (nurse or nurses or nursing)) or (retain NEAR/5 (nurse or nurses or nursing)) or (stay NEAR/5 (nurse or nurses or nursing))).tw.	44114
8	6 or 7	45826
9	meta-analysis.pt,ti,ab,sh.	63056
10	(meta anal* or metaanal*).ti,ab,sh.	76516
11	((methodol* or systematic* or quantitativ*) NEAR/5 (review* or overview* or survey*)).ti,ab,sh.	66923
12	(medline or embase or index medicus).ti,ab.	57130
13	((pool* or combined or combining) NEAR/ (data or trials or studies or results)).ti,ab.	10736
14	literature.ti,ab.	350875
15	9 or 10 or 11 or 12 or 13 or 14	457235
16	15 and review.pt,sh.	217379
17	5 and 9 and 16	170

## Sheet: SCOPUS strategy_overview
#	Searches	Results
1	( TITLE-ABS ( "nurse" OR "nurses" OR "nursing" ) ) AND ( ( TITLE-ABS ( "turnover" W/10 "nurse" OR "nurses" OR "nursing" ) ) OR ( TITLE-ABS ( "leave" W/5 "nurse" OR "nurses" OR "nursing" ) ) OR ( TITLE-ABS ( "leaving" W/5 "nurse" OR "nurses" OR "nursing" ) ) OR ( TITLE-ABS ( "retention" W/5 "nurse" OR "nurses" OR "nursing" ) ) OR ( TITLE-ABS ( "retain" W/5 "nurse" OR "nurses" OR "nursing" ) ) OR (…	169
2	( TITLE-ABS ( "literature review" ) ) OR ( TITLE-ABS ( "review" OR "meta-analysis" ) ) OR ( TITLE-ABS ( "Systematic review" ) )	1865444
3	( TITLE-ABS ( "turnover" W/15 "nurse" OR "nurses" OR "nursing" ) ) OR ( TITLE-ABS ( "leave" W/15 "nurse" OR "nurses" OR "nursing" ) ) OR ( TITLE-ABS ( "leaving" W/15 "nurse" OR "nurses" OR "nursing" ) ) OR ( TITLE-ABS ( "retention" W/15 "nurse" OR "nurses" OR "nursing" ) ) OR ( TITLE-ABS ( "retain" W/15 "nurse" OR "nurses" OR "nursing" ) ) OR ( TITLE-ABS ( "stay" W/15 "nurse" OR "nurses" OR "nurs…	7879
4	TITLE-ABS ( "Systematic review" )	68827
5	TITLE-ABS ( "review" OR "meta-analysis" )	1865444
6	TITLE-ABS ("literature review")	80242
7	TITLE-ABS ("stay" W/15 "nurse" or "nurses" or "nursing")
8	TITLE-ABS ("retain" W/15 "nurse" or "nurses" or "nursing")	3252
9	TITLE-ABS ("retain" W/15 "nurse" or "nurses" or "nursing")	615
10	TITLE-ABS ("retention" W/15 "nurse" or "nurses" or "nursing")	2286
11	TITLE-ABS ("leaving" W/15 "nurse" or "nurses" or "nursing")	506
12	TITLE-ABS ("leave" W/15 "nurse" or "nurses" or "nursing")	974
13	TITLE-ABS ("turnover" W/15 "nurse" or "nurses" or "nursing")	1258
14	TITLE-ABS ("nurse" or "nurses" or "nursing")	393019

## Sheet: Cochrane Library_overview 
Search Name:
Date Run:	30/01/15 16:47:10.154
Description:
ID	Search	Hits
#1	MeSH descriptor: [Nursing Care] explode all trees	1615
#2	MeSH descriptor: [Nursing Staff] explode all trees	529
#3	nurse:ti,ab,kw or nurses:ti,ab,kw or nursing:ti,ab,kw (Word variations have been searched)	16270
#4	#1 or #2 or #3	16294
#5	MeSH descriptor: [Personnel Turnover] explode all trees	20
#6	(turnover or (leave near/5 (nurse or nurses or nursing)) or (leaving near/5 (nurse or nurses or nursing)) or (retention near/5 (nurse or nurses or nursing)) or (retain near/5 (nurse or nurses or nursing)) or (stay near/5 (nurse or nurses or nursing))):ti,ab,kw (Word variations have been searched)	3246
#7	#5 or #6	3246
#8	#4 and #7 in Cochrane Reviews (Reviews and Protocols) and Other Reviews	11

## Sheet: labels
AB	Abstract
ORN	Ovid Result Number
SO	Source
TI	Title
YR	Date
