# Supplementary material for: The determinants and consequences of adult nursing staff turnover: a systematic review of systematic reviews
Source: BMC Health Serv Res. 2017 Dec 15;17:824. doi: 10.1186/s12913-017-2707-0 (PMC5732502; doi:10.1186/s12913-017-2707-0)
Supplement: Supplementary file 3 — Turnover in adult nursing OVERVIEW: Content and thematic analysis. (XLSX 26 kb) [file 12913_2017_2707_MOESM3_ESM.xlsx]

## Sheet: AMSTAR MODERATE
Turnover in adult nursing OVERVIEW: Content and thematic analysis of determinants and consequences
REVIEW AUTHORS REFERENCE	DETERMINANTS	CONSEQUENCES	THEMATIC INDEX	TYPE OF OUTCOME	OUTCOME	FINDINGS	REFERENCES TO PRIMARY STUDIES	CONTENT-ANALYSIS	AMSTAR	COMMENTS
Chan, Tam, Lung et al. 2013	under 25 years and who had worked <1 year		Age	Staff	Intention to leave	Negative	Liou and Cheng, 2010 + 1	2	5
Flinkman, Leino-Kilpi and Salantera 2010	retirement		Age	organisation	Intention to leave	Positive	Ingersoll et al. (2002)	1	6
Chan, Tam, Lung et al. 2013	Nurses 45years+		Age	Staff	Intention to stay	Positive	Hart 2005, Mrayyan 2005, Chan et al. 2008, El-Jardali et al. 2009, Ma et al. 2009.	5	5
Chan, Tam, Lung et al. 2013	older nurses		Age	Staff	Turnover	Positive	Shimizu et al. (2005)	1	5
Chan, Tam, Lung et al. 2013	Burnout		Burnout/Emotional exhaustion	Staff	Intention to leave	Positive	Estryn-Behar et al. (2007) and Flinkman et al. (2008	2	5
Chan, Tam, Lung et al. 2013	Emotional exhaustion		Burnout/Emotional exhaustion	Staff	Intention to leave	Positive	Jourdain and Chenevert (2010)	1	5
Chan, Tam, Lung et al. 2013	organizational commitment		Commitment	Staff	Intention to leave	Negative	Liou & Cheng (2010)	1	5
Chan, Tam, Lung et al. 2013	organizational and occupational commitment		Commitment	Staff	Intention to leave	Negative	Chang et al. 2005, Liou & Grobe 2008, Liou & Cheng 2010).	3	5
Chan, Tam, Lung et al. 2013	good communication		Communication	Staff	Intention to stay	Positive	Chen et al. 2008, Estryn-Behar et al. 2010).	2	5
Chan, Tam, Lung et al. 2013	junior college degrees		Education	Staff	Intention to leave	Positive	Ma et al. (2009)	1	5
Chan, Tam, Lung et al. 2013	education level		Education	Staff	Retention	Negative	Sourdif 2004, Mrayyan 2005, Estryn-Behar et al. 2007, El-Jardali et al. 2009	4	5
Chan, Tam, Lung et al. 2013	single		Family status, kinship	Staff	Intention to leave	Positive	Estryn-Behar et al. 2007, El-Jardali et al. 2009, Liou & Cheng 2010	3	5
Chan, Tam, Lung et al. 2013	males		Gender	Staff	Intention to leave	Positive	Hart 2005, Estryn-Behar et al. 2007, El-Jardali et al. 2009	3	5
Chan, Tam, Lung et al. 2013	better working conditions		Good working conditions	Staff	Intention to leave	Negative	Estryn-Behar et al. (2007)	1	5
Chan, Tam, Lung et al. 2013	workgroup friendliness and warmth		Peer support	Staff	Intention to leave	Negative	Hwang and Chang (2009	1	5
Chan, Tam, Lung et al. 2013	Low job satisfaction		Job dissatisfaction	Staff	Intention to leave	Positive	Mrayyan 2005, Kudo et al. 2006, Zeytinoglu et al. 2007, Chen et al. 2008, Flinkman et al. 2008, Cai & Zhou 2009, El-Jardali et al. 2009)	7	5
Chan, Tam, Lung et al. 2013	Job satisfaction		Job satisfaction	Staff	Intention to stay	Positive	AbuAlRub et al. (2009)	1	5
Chan, Tam, Lung et al. 2013	lack of development opportunities for professional growth		Lack of promotional opportunities	Staff	Intention to leave	Positive	Fochsen et al. 2005, Flinkman et al. 2008, Sellgren et al. 2009, Estryn-Behar et al. 2010	2	5
Chan, Tam, Lung et al. 2013	Lack of resources		Lack of resources	Staff	Intention to leave	Positive	Sellgren et al. (2009)	1	5
Chan, Tam, Lung et al. 2013	lack of autonomy		Lack of staff autonomy, empowerment and decision-making	Staff	Intention to leave	Positive	Fochsen et al. 2005, Hart 2005, Estryn-Behar et al. 2010	3	5
Chan, Tam, Lung et al. 2013	Dissatisfaction with quality of care		Low quality and safety of care	Staff	Intention to leave	Positive	Reeves et al. (2005)	1	5
Chan, Tam, Lung et al. 2013	those with low serum cholesterol		Low serum cholesterol	Staff	Turnover	Positive	Shimizu et al. (2005)	1	5
Chan, Tam, Lung et al. 2013	collectivistic culture		Organisational culture	Staff	Intention to leave	Negative	Jacobs & Roodt 2008	1	5
Chan, Tam, Lung et al. 2013	social support		Peer support	Staff	Intention to stay	Positive	Chang et al. 2005, Chen et al. 2008, AbuAlRub et al. 2009	3	5
Chan, Tam, Lung et al. 2013	social support from supervisors and coworkers		Peer support	Staff	Intention to stay	Positive	AbuAlRub et al. (2009)	1	5
Chan, Tam, Lung et al. 2013	poor management		Poor management	Staff	Intention to leave	Positive	Newman and Maylor (2002)	1	5
Chan, Tam, Lung et al. 2013	deteriorated external work environment		Poor work environment	Staff	Intention to leave	Significant Positive	Zeytinoglu et al. (2007)	1	5
Chan, Tam, Lung et al. 2013	Adherence to high standard		Quality and safety of care	Staff	Intention to leave	Negative	Hwang & Chang (2009)	1	5
Chan, Tam, Lung et al. 2013	pay and benefits		Remuneration, pay and benefits	Staff	Intention to leave	Positive	Fochsen et al. 2005, Mrayyan 2005, Reeves et al. 2005, Estryn-Behar et al. 2007, 2010, Chan et al. 2008, Flinkman et al. 2008.	7	5
Chan, Tam, Lung et al. 2013	role ambiguity and role conflict		Role conflict	Staff	Intention to leave	Positive	O_Brien-Pallas et al. 2010	1	5
Chan, Tam, Lung et al. 2013	working evening or night shifts		Shift work, working hours	Staff	Intention to leave	Positive	Mrayyan 2005, Ma et al. 2009	2	5
Chan, Tam, Lung et al. 2013	shift work, work demands and working hours		Shift work, working hours	Staff	Intention to leave	Positive	Flinkman et al. (2008)	1	5
Chan, Tam, Lung et al. 2013	smaller outpatient and day-care units		Size	Staff	Turnover	Negative	Sellgren et al. 2009	1	5
Chan, Tam, Lung et al. 2013	Sleep disturbance		Sleep disturbance	Staff	Turnover	Positive	Shimizu et al. (2005)	1	5
Chan, Tam, Lung et al. 2013	staff shortage		Staff shortages	Staff	Intention to leave	Positive	Reeves et al. 2005, Estryn-Behar et al. 2010	2	5
Chan, Tam, Lung et al. 2013	staff shortages		Staff shortages	Staff	Intention to leave	Positive	Newman and Maylor (2002)	1	5
Chan, Tam, Lung et al. 2013	quality of teamwork		Teamwork	Staff	Intention to leave	Positive	Estryn-Behar et al. (2007)	1	5
Chan, Tam, Lung et al. 2013	worked under 5 years		Tenure	Staff	Intention to stay	Negative	Liou and Cheng, 2010	1	5
Chan, Tam, Lung et al. 2013	underweight nurses		Underweight	Staff	Turnover	Positive	Shimizu et al. (2005)	1	5
Chan, Tam, Lung et al. 2013	work environment		Work environment	Staff	Intention to leave	Positive	Newman and Maylor (2002)	1	5
Chan, Tam, Lung et al. 2013	demanding work content and shift work		Workload including physical demands	Staff	Intention to leave	Contrastant	Fochsen et al. (2005)	1	5
Chan, Tam, Lung et al. 2013	high workload		Workload including physical demands	Staff	Turnover	potential	Zeytinoglu et al. 2007, Sellgren et al. 2009	2	5
Chan, Tam, Lung et al. 2013	variations work tasks		Workload including physical demands	Staff	Intention to leave	Positive	Sellgren et al. 2009	1	5
Li and Jones 2013		costs of decreased productivity - learning costs	Costs	organisation	Cost	Positive	Jones 1990a,b, 2004, 2005, Waldman et al. 2004	5	6
Li and Jones 2013		total nurse turnover costs and costs of per nurse turnover	Costs	organisation	Cost	Positive	Jones 1990a,b, 1992, 2004, 2005, 2008, Wise 1990, Caudill & Patrick 1991, Waldman et al. 2004	9	6
Li and Jones 2013		costs of every nurse turnover	Costs	organisation	Cost	Positive	OBrien-Pallas et al. 2006, Lewin Group, Inc 2009	2	6
Li and Jones 2013		costs relative to departmental slary expenses	Costs	organisation	Cost	Positive	Jones 1990a,b, 2004, 2005, Wise 1990, Waldman et al.2004	6	6
Li and Jones 2013		percentage of costs in each category relative to total RN turnover costs	Costs	organisation	Cost	Positive	Jones 1990a,b, 1992, 2004, 2005, Caudill & Patrick 1991, O_Brien-Pallas et al. 2006	7	6
Li and Jones 2013		costs of unfilled positions	Costs	organisation	Cost	Positive	Jones 1990a,b, 1992, 2004, 2005, O_Brien-Pallas et al. 2006Lewin Group, Inc 2009	7	6
Li and Jones 2013		indirect costs are higher than direct	Costs	organisation	Cost	Positive	Caudill & Patrick 1991, O_Brien-Pallas et al. 2006	2	6
Li and Jones 2013		costs of orientating and training nurse hires	Costs	organisation	Cost	Positive	Jones 1990a,b, 1992, 2005, O_Brien-Pallas et al. 2006, Lewin Group, Inc 2009	6	6
Li and Jones 2013		impact of costs on quality of care	Costs	patients	Other - please specify	Positive	Mukamel et al. 2009	1	6
Toh, Ang and Kamala 2012	Emotional exhaustion		Burnout/Emotional exhaustion	Staff	Intention to leave	Positive	Barrett & Yates 2002	1	7
Toh, Ang and Kamala 2012	level of nursing qualification		Education	Staff	Intention to leave	Positive	Bakker 2010	1	7
Toh, Ang and Kamala 2012	job dissatisfaction		Job dissatisfaction	Staff	Intention to leave	Contrastant	Barrett and Yates 2002	1	7
Toh, Ang and Kamala 2012	job dissatisfaction with regard to staffing and workload		Job dissatisfaction	Staff	Intention to leave	Positive	Barrett and Yates 2002, Bakker 2010	2	7
Toh, Ang and Kamala 2012	job satisfaction		Job satisfaction	Staff	Intention to leave	not significant	Barrett & Yates 2002	1	7
Cowden, Cummings and Profetto-McGrath 2011	Group cohension		Group cohension	Staff	Intention to stay	Significant Positive	Taunton et al. 1989a,b, Boyle et al. 1999, Leveck & Jones 1996, Taunton et al. 1997, Larrabee et al. 2003, Tourangeau & Cranley 2006, Ellenbecker et al. 2007, Gregory et al. 2007, Chen et al. 2008	9	7
Cowden, Cummings and Profetto-McGrath 2011	Lack of supervisor support		Lack of supervisor support	Staff	Turnover	Positive	Strachota et al. (2003)	1	7
Cowden, Cummings and Profetto-McGrath 2011	transformational leadership style		Leadership practices	Staff	Intention to stay	Positive	Larrabee et al. (2003)	1	7
Cowden, Cummings and Profetto-McGrath 2011	Autocratic leadership		Leadership practices	Staff	Intention to stay	Significant Negative	Taunton et al. (1997)	1	7
Cowden, Cummings and Profetto-McGrath 2011	transformational leadership style		Leadership practices	Staff	Intention to stay	Significant Positive	+ Bycio et al. 1995, Leveck & Jones 1996, Boyle et al. 1999). ( - Kelly-Heidenthal 2004)	3	7
Cowden, Cummings and Profetto-McGrath 2011	Management by exception		Leadership practices	Staff	Turnover	Significant Positive	Larrabee et al. 2003, Kleinman 2004	2	7
Cowden, Cummings and Profetto-McGrath 2011	Manager characteristics POWER		Manager characteristics	Staff	Intention to stay	Positive	Boyle et al. (1999)	1	7
Cowden, Cummings and Profetto-McGrath 2011	Managers' leadership power		Manager characteristics	Staff	Intention to stay	Significant Positive	Boyle et al. 1999; Taunton et al. 1997	2	7
Cowden, Cummings and Profetto-McGrath 2011	Shared decision-making		Staff autonomy, empowerment and decision-making	Staff	Intention to stay	Positive	Taunton et al. 1989b	1	7
Cowden, Cummings and Profetto-McGrath 2011	Empowerment, control over practice and shared decision		Staff autonomy, empowerment and decision-making	Staff	Intention to stay	Significant Positive	Fisher et al. 1994, Larrabee et al. 2003, Nedd 2006, Ellenbecker et al. 2007, Mrayyan 2008	5	7
Cowden, Cummings and Profetto-McGrath 2011	Supervisor support		Supervisor support	Staff	Intention to stay	Positive	Tourangeau and Cranley (2006)	1	7
Cowden, Cummings and Profetto-McGrath 2011	Supervisor support		Supervisor support	Staff	Intention to stay	Significant Positive	Chen et al. (2008) + Fisher et al. (1994) + Lacey et al. (2007) + Leveck and Jones (1996) + Lynn & Redman (1986) + Nedd (2006) + Sourdif (2004) +	7	7
Cowden, Cummings and Profetto-McGrath 2011	Praise and recognition		Supervisor support	Staff	Intention to stay	Significant Positive	Tourangeau and Cranley (2006)	1	7
Cowden, Cummings and Profetto-McGrath 2011	Trust		Trust	Staff	Intention to stay	Significant Positive	Gregory et al. (2007)	1	7
Flinkman, Leino-Kilpi and Salantera 2010	organisational commitment		Commitment	organisation	Intention to leave	Contrastant	Lynn and Redman (2005)	1	6
Flinkman, Leino-Kilpi and Salantera 2010	affective, professional, occupational commitment		Commitment	organisation	Intention to leave	Negative	Chang et al. (2006) and Nogueras (2006)	2	6
Flinkman, Leino-Kilpi and Salantera 2010	organisational and affective commitment		Commitment	organisation	Intention to leave	Negative	Parry 2008	1	6
Flinkman, Leino-Kilpi and Salantera 2010	career commitment		Commitment	Staff	Intention to leave	Negative	Zeytinoglu et al. (2006)	1	6
Flinkman, Leino-Kilpi and Salantera 2010	low affective commitment to profession		Low commitment	organisation	Intention to leave	Positive	Laine 2005	1	6
Flinkman, Leino-Kilpi and Salantera 2010	lower professional commitment		Low commitment	organisation	Intention to leave	Positive	Lu et al. 2002	1	6
Flinkman, Leino-Kilpi and Salantera 2010	low job satisfaction		Job dissatisfaction	organisation	Intention to leave	Positive	Collins et al. 2000, Lu et al. 2002, Kuokkanen et al. 2003	3	6
Flinkman, Leino-Kilpi and Salantera 2010	dissatisfaction with low salary/low pay		Job dissatisfaction	organisation	Intention to leave	Positive	Collins et al. 2000, Barron & West 2005	3	6
Flinkman, Leino-Kilpi and Salantera 2010	few possibilities for development		Lack of possibilities for development	organisation	Intention to leave	Positive	Hasselhorn et al. 2005b, Flinkman et al. 2008	2	6
Flinkman, Leino-Kilpi and Salantera 2010	how nurses see themselevs as professionals		Role conflict	Staff	Intention to stay	Contrastant	Cowin (2002)	1	6
Flinkman, Leino-Kilpi and Salantera 2010	Lack of career prospects or financial reward, stress related to the role and low morale		Stress/moral stress	Staff	Intention to leave	Positive	Collins et al. (2000)	1	6
Scluter, Winch, Holzhauser et al. 2008	Patient workload and staffing		Staffing (workload)	Staff	Turnover	Positive	Hart 2005	1	6
Scluter, Winch, Holzhauser et al. 2008	Moral distress		Stress/moral stress	Staff	Turnover	Positive	Wilkinson 1987	1	6
Coomber and Barriball 2007	Holding a diploma		education	organisation	Intention to leave	Significant Positive	Tzeng 2002	1	5
Coomber and Barriball 2007	Holding a degree		education	organisation	Intention to leave	Significant Positive	Tzeng 2002	1	5
Coomber and Barriball 2007	Educational attainment/level		education	organisation	Intention to leave	Significant Positive	Lu et al 2002	1	5	intent to leave the organisation AND intent to leave the profession
Coomber and Barriball 2007	Educational attainment/level		education	organisation	Turnover	Positive	Yin and Yang 2002	1	5	small relationship
Coomber and Barriball 2007	More stability in the work schedule (rota) >less work-related stress		Work schedule stability	organisation	Intention to leave	Significant Negative	Shader et al (2001)	1	5
Coomber and Barriball 2007	Job disatisfaction (males vs females)		job dissatisfaction	organisation	Intention to leave	Positive	Rambur et al (2003)	1	5
Coomber and Barriball 2007	General job satisfaction		Job satisfaction	organisation	Intention to leave	Contrastant	Significant positive (Tzeng 2002); no significant influence (Fang 2001)		5
Coomber and Barriball 2007	Supervisor disatisfaction		Lack of supervisor support	organisation	Turnover	Significant Positive	Yin and Yang 2002	1	5	and potential turnover
Coomber and Barriball 2007	Leadership		leadership practices	organisation	Intention to leave	Other - please specify	Larrabee et al 2003, Tzeng 2002		5	Not directly related/no inflence
Coomber and Barriball 2007	Leadership (indirectly: transformational leadership style > psychological empowerment of nurses > increase in job satisfaction)		leadership practices	organisation	Intention to leave	Significant Negative	Larrabee et al 2003	1	5
Coomber and Barriball 2007	Lowered group cohesion (and associated lowered job satisfaction) resulting from high job stress		Low group cohension	organisation	Intention to leave	Significant Positive	Shader et al (2001)	1	5
Coomber and Barriball 2007	Low job satisfaction and low group cohesion for 41-50 year-old nurses		Low job satisfaction	organisation	Intention to leave	Significant Positive	Shader et al (2001)		5
Coomber and Barriball 2007	Low job satisfaction and job stress for 20–30-year-old nurses		Low job satisfaction	organisation	Intention to leave	Significant Positive	Shader et al (2001)		5
Coomber and Barriball 2007	Low job satisfaction for 31-40 year-old nurses		Low job satisfaction	organisation	Intention to leave	Significant Positive	Shader et al (2001)		5
Coomber and Barriball 2007	Disatisfaction with salary (males vs females)		Perceived low pay	organisation	Intention to leave	Positive	Rambur et al (2003)	1	5
Coomber and Barriball 2007	Perceived inequality of pay for high level of responsibility		Perceived low pay	organisation	Retention	Negative	Cowin 2002	1	5	Quali data
Coomber and Barriball 2007	Pay		remuneration, pay and benefits	organisation	Intention to leave	Other - please specify	Cowin 2002, Fang 2001	2	5	Not a statistically significant indicator
Coomber and Barriball 2007	Stress		stress	organisation	Intention to leave	Significant Positive	Fang 2001	1	5
Coomber and Barriball 2007	Supervisor satisfaction		Supervisor support	organisation	Intention to leave	Significant Negative	Fang 2001	1	5
Coomber and Barriball 2007	Supervisor satisfaction		Supervisor support	organisation	Other - please specify	Other - please specify	Fang 2001		5	Outcome = turnover cognition; Findings = not a significant predictor
Coomber and Barriball 2007	Work stress due to high workload		Workload including physical demands	organisation	Turnover	Positive	Yin and Yang 2002	1	5
Scluter, Winch, Holzhauser et al. 2008	Hospital ethical climate		Ethical climate	Staff	Turnover	Positive	Hart 2005	1

## Sheet: AMSTAR WEAK
REVIEW AUTHORS REFERENCE	DETERMINANTS	THEMATIC INDEX	TYPE OF OUTCOME	OUTCOME	FINDINGS	REFERENCES TO PRIMARY STUDIES	NUMBER OF PRIMARY STUDIES QUOTED	AMSTAR	COMMENTS
Wagner 2007	Organisational commitment	Commitment	Staff	Anticipated turnover	Significant Negative	Kennerly 1996	1	3
Wagner 2007	Organisational commitment	Commitment	Staff	Intention to leave	Negative	Gurney et al 1997	1	3
Wagner 2007	Organisational commitment	Commitment	Staff	Intention to leave	Negative	Griffeth et al 2000	1	3
Wagner 2007	Organisational commitment	Commitment	Staff	Intention to leave	Negative	Lynn & Redman 2005	1	3
Wagner 2007	Organisational commitment	Commitment	Staff	Intention to leave	Negative	Hom & Griffeth 1995	1	3
Wagner 2007	Organisational commitment	Commitment	Staff	Intention to leave	Significant Negative	Lum et al 1998	1	3
Wagner 2007	Organisational commitment	Commitment	Staff	Intention to leave	Significant Negative	Stinglhamber et al 2002	1	3
Wagner 2007	Organisational commitment	Commitment	Staff	Intention to leave	Significant Negative	Holtom & O'Neill 2004	1	3
Wagner 2007	Organisational commitment	Commitment	Staff	Intention to leave organisation	Negative	Bycio et al 1995	1	3
Wagner 2007	Organisational commitment	Commitment	Staff	Intention to leave organisation	Negative	Ingersoll et al 2002	1	3
Wagner 2007	Organisational commitment	Commitment	Staff	Intention to leave profession	Negative	Bycio et al 1995	1	3
Wagner 2007	Organisational commitment	Commitment	Staff	Intention to leave profession	Negative	Ingersoll et al 2002	1	3
Wagner 2007	Organisational commitment	Commitment	Staff	Intention to stay	Positive	Taunton et al 1997	1	3
Wagner 2007	Organisational commitment	Commitment	Staff	Intention to stay	Significant Positive	Tourangeau & Cranley 2006	1	3
Wagner 2007	Organisational commitment	Commitment	Staff	Turnover	Significant Negative	Lum et al 1998	1	3
Wagner 2007	Affective commitment	Commitment	Staff	Turnover	Significant Negative	Stinglhamber et al 2002	1	3
D'Ambra and Andrews 2014	incivility in the work environment	Interpersonal - incivility	Staff	Retention	negative	McKenna et al 2003, Laschinger et al 2009, Smith et al 2010, Evans et al 2008, Kelly & Ahern 2008	5	4
D'Ambra and Andrews 2014	lateral violence	Interpersonal - incivility	Staff	Intention to leave	positive	Stanley et al 2007	1	4
D'Ambra and Andrews 2014	lower levels of co-worker incivility	Interpersonal - incivility	Staff	Intention to stay	positive	Smith et al	1	4
	report here the DETERMINANT evaluated		report here the TYPE OF OUTCOME reported	report here the OUTCOME reported	report here the findings reported in the review	report here the CITATION(S)-First author & year- of the primary study(ies) refereed in the review
			Staff	Turnover	Positive
			patients	Retention	Significant Positive
			organisation	Intention to leave	Negative
			Other - please specify	Intention to stay	Significant Negative
				Job satisfaction	Contrastant
				Cost	Not reported
				Other - please specify	Other - please specify
